# Supplementary material for: Development of a HPLC-MS/MS Method to Assess the Pharmacokinetics and Tumour Distribution of the Dimethylarginine Dimethylaminohydrolase 1 Inhibitors ZST316 and L-257 in a Xenograft Model of Triple-Negative Breast Cancer in Mice
Source: Molecules. 2023 Dec 13;28(24):8056. doi: 10.3390/molecules28248056 (PMC10746103; doi:10.3390/molecules28248056)
Supplement: Supplementary file 1 [file molecules-28-08056-s001.zip]

Archive with 1 entries (1 files):
- molecules-2682231-supplementary.pdf
